# Supplementary material for: Investigations on the Influence of the Axial Ligand in [Salophene]iron(III) Complexes on Biological Activity and Redox Behavior
Source: Int J Mol Sci. 2023 Jan 21;24(3):2173. doi: 10.3390/ijms24032173 (PMC9916684; doi:10.3390/ijms24032173)
Supplement: Supplementary file 1 [file ijms-24-02173-s001.zip]

Archive with 1 entries (1 files):
- ijms-2074218-supplementary.pdf
